# Supplementary material for: A Mixture of Artemisia argyi and Saururus chinensis Improves PM2.5-Induced Cognitive Dysfunction by Regulating Oxidative Stress and Inflammatory Response in the Lung and Brain
Source: Plants (Basel). 2023 Mar 8;12(6):1230. doi: 10.3390/plants12061230 (PMC10059966; doi:10.3390/plants12061230)
Supplement: Supplementary file 1 [file plants-12-01230-s001.zip]

Archive with 1 entries (1 files):
- plants-2241911-supplementary.pdf
